# Supplementary material for: The effects of exercise training on knee repositioning sense in people with knee osteoarthritis: a systematic review and meta-analysis of clinical trials
Source: BMC Musculoskelet Disord. 2023 Jul 19;24:592. doi: 10.1186/s12891-023-06712-3 (PMC10357796; doi:10.1186/s12891-023-06712-3)
Supplement: Supplementary file 1 — Supplementary Material 1 [file 12891_2023_6712_MOESM1_ESM.xlsx]

## Sheet: Sense of position
Supplementary file 1: The datasets generated and analysed during the current study
Sekir, 2005	2	Means, p in each group	6.7	3.7	0.01	12	7.2	8	0.06	10	2	0.5	2	2				-1.4593	0.481386	-1.40388	0.463105	-3.8	1.11496	6
Tsauo, 2008	2	Means, SD in each group			4.3	1.7	2.4	0.8	15	4	2.3	4	2.1	14	0.5	2	2	-1.01997	0.395009	-0.991376	0.383934	-1.9	0.692236	8
Wa jan, 2008	2	Means, SD in each group			3	1.6	1.5	0.6	20	2.9	1.9	3	1.6	20	0.5	2	2	-1.00294	0.33552	-0.983017	0.328854	-1.6	0.50448	6
Lin, 2009 a	2	Means, SD in each group			4.3	1.4	2.2	1.5	36	4.3	1.7	4.6	1.3	36	0.5	2	2	-1.60357	0.270948	-1.58632	0.268034	-2.4	0.352767	8
Lin, 2009 b	2	Means, SD in each group			5	1.9	4.8	2.4	36	4.3	1.7	4.6	1.3	36	0.5	2	2	-0.26389	0.236726	-0.261052	0.23418	-0.5	0.446592	8
Jan, 2009 a	2	Means, SD in each group			4.8	1.7	2	1.7	36	4.3	1.7	5.1	1.5	35	0.5	2	2	-2.17398	0.299386	-2.15026	0.29612	-3.6	0.393089	8
Jan, 2009 b	2	Means, SD in each group			5	1.9	4.4	2	35	4.3	1.7	5.1	1.5	35	0.5	2	2	-0.782624	0.248028	-0.77396	0.245282	-1.4	0.427618	8
Ahmed 2011	2	Means, SD in each group			6.1	0.35	4.6	0.69	20	6.2	0.45	5.9	0.47	20	0.5	2	2	-2.24978	0.404065	-2.20508	0.396038	-1.2	0.168671	6
Duman, 2012	1	Means, SD in each group			3.57	1.6	3.46	1.48	30	3.66	1.24	3.45	1.17	24				-0.0712016	0.273947	-0.0701697	0.269977	-0.1	0.384628	3
Hale, 2012	3	Means, p in each group	1.9	1.7	0.165	23	1.6	1.7	0.414	16	2	0.5	2	2				-0.502044	0.330469	-0.491798	0.323725	-0.3	0.194531	12
Schmid, 2013	3	Means, SD in each group			3.05	3.05	2.45	2.44	20	3.24	2.93	2.84	2.61	20	0.5	2	2	-0.0716947	0.316329	-0.0702703	0.310045	-0.2	0.882151	12
Kumar, 2013	1	Means, SD in each group			6.31	2.68	3.59	1.52	22	6.21	2.77	5.78	2.32	22	0.5	2	2	-0.933021	0.317492	-0.91626	0.311789	-2.29	0.740028	4
Topp, 2017 a	3	Means, SD in each group			11.21	1.1	9.11	0.81	23	9.99	1.24	11.35	0.01	23	0.5	2	2	-3.09447	0.437082	-3.04142	0.429589	-3.46	0.329717	16
Topp, 2017 b	3	Means, SD in each group			11.22	0.83	9.5	0.61	23	9.99	1.24	11.35	0.01	23	0.5	2	2	-3.02019	0.431397	-2.96841	0.424002	-3.08	0.300724	16
Qingguang, 2017	3	Means, SD in each group			6.3	4.3	3.6	2	23	5.6	3.7	5.6	3.6	23	0.5	2	2	-0.731871	0.304596	-0.719325	0.299374	-2.7	1.08788	24
Mazloum, 2017 a	2	Means, SD in each group			4	0.5	2.6	0.5	14	4	0.5	4	0.5	13	0.5	2	2	-2.8	0.54179	-2.71515	0.525373	-1.4	0.192582	8
Mazloum, 2017 b	2	Means, SD in each group			3.8	0.5	2.3	0.5	14	4	0.5	4	0.5	13	0.5	2	2	-3	0.561265	-2.90909	0.544257	-1.5	0.192582	8
Raj, 2019 a	3	Means, SD in each group			10	5.62	1.87	1.19	15	8	3.28	1.86	1.7	14	0.5	2	2	-0.475289	0.376816	-0.461963	0.366251	-1.99	1.55591	10
Raj, 2019 b	3	Means, SD in each group			11.44	4.03	4	3.71	16	8	3.28	1.86	1.7	14	0.5	2	2	-0.378246	0.369206	-0.368023	0.359227	-1.3	1.25778	10
Raj, 2019 c	3	Means, SD in each group			9.47	4.88	5.33	3.79	15	8	3.28	1.86	1.7	14	0.5	2	2	-0.532758	0.378139	-0.517821	0.367537	-2	1.39505	10
Ye, 2020	3	Means, SD in each group			58.56	17.99	43.2	20.64	25	66.84	16.12	54	12.37	25	0.5	2	2	-0.146496	0.283222	-0.144195	0.278773	-2.52	4.8654	12
Chen, 2021	Blank	Means, SD in each group			36.25	11.58	28.19	7.96	16	34.19	14.03	23.88	9.39	16	0.5	2	2	-0.19789	0.354418	-0.192901	0.345483	-2.25	4.01989	4
Shen, 2022	Blank	Means, SD in each group			5.6	4.2	2.8	1.7	14	5.5	3.2	6.1	4.1	13	0.5	2	2	-0.920291	0.405013	-0.892404	0.39274	-3.4	1.42298	6

## Sheet: Pain
Supplementary file 1: The datasets generated and analysed during the current study
Sekir, 2005	Means, p in each group	37.6	16.6	0.01	12	40.8	34.2	0.06	10	2	0.5	2	2		-0.776248	0.443878	-0.74677	0.427022	-14.4	7.94297
Tsauo, 2008	Means, SD in each group	147	91	83	78	15	114	75	66	38	14	0.5	2	2	-0.2101	0.372634	-0.20421	0.362187	-16	28.2997
Lin, 2009 a	Means, SD in each group	8	3.7	4.3	2.3	36	8.5	4.6	7.3	3.4	36	0.5	2	2	-0.673588	0.242294	-0.666345	0.239689	-2.5	0.874802
Lin, 2009 b	Means, SD in each group	8.8	3.6	4.2	3	36	8.5	4.6	7.3	3.4	36	0.5	2	2	-0.904819	0.247469	-0.895089	0.244808	-3.4	0.885689
Duman, 2012	Means, SD in each group	340	80.84	316	84.84	30	326	65.08	323	64.9	24	0.5	2	2	-0.278102	0.275166	-0.274072	0.271178	-21	20.6797
Ahmed, 2011	Means, SD in each group	7.35	1.13	4.25	1.2	20	7.5	1.1	5.1	1.3	20	0.5	2	2	-0.58837	0.322997	-0.576681	0.31658	-0.7	0.376225
Kumar, 2013	Means, SD in each group	4.86	0.99	2.18	0.66	22	5.14	0.77	2.91	0.81	22	0.5	2	2	-0.540251	0.306962	-0.530546	0.301448	-0.45	0.251143
Qingguang, 2017	Means, SD in each group	8.7	6.5	5.7	5.3	23	9.9	6.4	9.4	6.2	23	0.5	2	2	-0.406598	0.297915	-0.399628	0.292808	-2.5	1.81312
Mazloum, 2017 a	Means, SD in each group	10.4	1.7	8.4	1.9	14	10.3	1.9	10.5	1.8	13	0.5	2	2	-1.20256	0.418488	-1.16612	0.405807	-2.2	0.70463
Mazloum, 2017 b	Means, SD in each group	10.4	1.9	9.1	2	14	10.3	1.9	10.5	1.8	13	0.5	2	2	-0.787556	0.399797	-0.763691	0.387682	-1.5	0.733594
Ye, 2020	Means, SD in each group	6.64	2.74	3.68	6.07	25	7.68	9.34	4.92	1.41	25	0.5	2	2	-0.0277651	0.282856	-0.027329	0.278414	-0.2	2.0374
Chen, 2021	Means, SD in each group	3.69	0.79	1.56	0.63	16	3.63	0.96	2.25	0.86	16	0.5	2	2	-0.909877	0.371397	-0.886939	0.362034	-0.75	0.29143
Shen, 2022	Means, SD in each group	5.7	2.1	2.6	2.1	14	7	1.8	6.9	1.8	13	0.5	2	2	-1.52926	0.43779	-1.48292	0.424523	-3	0.75559

## Sheet: FunctionaL OUTCOMES
Supplementary file 1: The datasets generated and analysed during the current study
Sekir, 2005	Means, p in each group	22.4	40	0.01	12	17.6	21.1	0.06	10	2	0.5	2	2		-0.94238	0.451129	-0.906594	0.433997	-14.1	6.40639	6
Tsauo, 2008	Means, SD in each group	633	375	322	216	15	359	165	273	186	14	0.5	2	2	-0.849827	0.388004	-0.826	0.377125	-225	98.3878	8
Lin, 2009 a	Means, SD in each group	23.1	9.4	14.6	9.6	36	24.8	10.7	24.9	11.8	36	0.5	2	2	-0.824203	0.245506	-0.815341	0.242866	-8.6	2.45939	8
Lin, 2009 b	Means, SD in each group	27.3	9.5	10.1	8.3	36	24.8	10.7	24.9	11.8	36	0.5	2	2	-1.69738	0.274888	-1.67913	0.271932	-17.3	2.40231	8
Jan, 2009 a	Means, SD in each group	22.6	10.1	12.3	9.8	36	24.8	10.7	25	11.8	35	0.5	2	2	-0.987476	0.251428	-0.976704	0.248685	-10.5	2.5241	8
Jan, 2009 b	Means, SD in each group	27.3	9.5	10.1	10.3	35	24.8	10.7	25	11.8	35	0.5	2	2	-1.637	0.276196	-1.61888	0.273138	-17.4	2.54087	8
Ahmed, 2011	Means, SD in each group	17.9	2.3	12	3.1	20	17.8	1.8	15.9	1.8	20	0.5	2	2	-1.70483	0.36923	-1.67096	0.361894	-4	0.741957	6
Duman, 2012	Means, SD in each group	1.356	249.2	1.307	286.1	30	1.282	380.2	1.274	384	24	0.5	2	2	-0.000126467	0.273861	-0.000124634	0.269892	-0.041	88.7845	3
Kumar, 2013	Means, SD in each group	23.32	1.67	6.95	2.34	22	23.59	2.56	10	3.49	22	0.5	2	2	-1.04494	0.32143	-1.02616	0.315655	-2.78	0.802156	4
Qingguang, 2017	Means, SD in each group	24.5	14.6	16.3	10	23	25.8	15.3	24.3	14.5	23	0.5	2	2	-0.480012	0.2991	-0.471784	0.293973	-6.7	4.11598	24
Mazloum, 2017 a	Means, SD in each group	58.2	5.4	48.9	5.5	14	58.2	4.4	58.5	5.8	13	0.5	2	2	-1.79386	0.456007	-1.7395	0.442189	-9.6	2.06125	8
Mazloum, 2017 b	Means, SD in each group	75.5	4.7	48	4.2	14	58.2	4.4	58.5	5.8	13	0.5	2	2	-5.72433	0.869003	-5.55087	0.84267	-27.8	1.87054	8
Ye, 2020	Means, SD in each group	20.84	11.04	9.52	6.04	25	19.08	8.41	16.24	6.82	25	0.5	2	2	-0.974115	0.299147	-0.958814	0.294448	-8.48	2.46224	12
Chen, 2021	Means, SD in each group	14.63	3.56	8.19	1.87	16	15	3.31	12.13	3.28	16	0.5	2	2	-1.11861	0.380199	-1.09041	0.370614	-3.57	1.12836	4

## Sheet: Joint Stiffness
Supplementary file 1: The datasets generated and analysed during the current study
Tsauo, 2008	80	46	37	27	15	61	43	37	37	14	0.5	2	2	-0.472854	0.376763	-0.459596	0.366199	-19	14.9319	8
Duman, 2012	107	32.7	101	31.07	30	104	31.9	103	30.8	24	0.5	2	2	-0.157861	0.274282	-0.155573	0.270307	-5	8.67411	3
Qingguang, 2017	3.6	3.1	1.9	1.5	23	4.7	3.2	4	3	23	0.5	2	2	-0.34452	0.297063	-0.338614	0.291971	-1	0.855926	24
Ye, 2020	4.16	2.14	2.32	1.38	25	4.32	1.44	6.4	2.04	25	0.5	2	2	-2.12149	0.353564	-2.08817	0.34801	-3.92	0.522624	12
Chen, 2021	1.31	1.58	0.88	1.09	16	0.94	1.18	0.75	0.93	16	0.5	2	2	-0.192086	0.354368	-0.187244	0.345434	-0.24	0.441744	4
